# Supplementary material for: Seed-Mediated Synthesis of Thin Gold Nanoplates with Tunable Edge Lengths and Optical Properties
Source: Nanomaterials (Basel). 2023 Feb 13;13(4):711. doi: 10.3390/nano13040711 (PMC9961956; doi:10.3390/nano13040711)
Supplement: Supplementary file 1 [file nanomaterials-13-00711-s001.zip]

Archive with 1 entries (1 files):
- nanomaterials-2187099-supplementary.pdf
